# Supplementary material for: Spatial Regression Models for Field Trials: A Comparative Study and New Ideas
Source: Front Plant Sci. 2022 Mar 30;13:858711. doi: 10.3389/fpls.2022.858711 (PMC9006620; doi:10.3389/fpls.2022.858711)
Supplement: Supplementary file 2 [file Data_Sheet_2.zip]

Archive with 34 entries (33 files):
- R/
- R/splitPlot.R
- R/plotSplitPlot.R
- R/panel.cor.R
- R/crossValidateLM.R
- R/getMatId.R
- R/addFacetTitle.R
- R/fitLSmodel.R
- R/getCorMat.R
- R/drawKernel.R
- R/makeBlockFolds.R
- R/Csquared.R
- R/fitPLSmodel.R
- R/moransIobs.R
- R/fitPLSsingle.R
- R/getLibArea.R
- R/spatialFiltering.R
- R/genKernelData.R
- R/getCoef.R
- R/getDiagnostics.R
- R/makeSpatialDf.R
- R/plotGrid.R
- R/pgls.R
- R/univFits.R
- R/getCondNum.R
- R/dist2point.R
- R/moransI.R
- R/getMargCorMat.R
- R/predictWrapperHigh.R
- R/fitSAR.R
- R/getDecorDat.R
- R/scaleRange.R
- R/fitInla.R
- R/qplotUnif.R
