# Supplementary material for: Spatial Regression Models for Field Trials: A Comparative Study and New Ideas
Source: Front Plant Sci. 2022 Mar 30;13:858711. doi: 10.3389/fpls.2022.858711 (PMC9006620; doi:10.3389/fpls.2022.858711)
Supplement: Supplementary file 2 [file Data_Sheet_2.zip › R/splitPlot.R]

splitPlot = function(dd, rowSplits = gridSize/nSplits*seq_len(2), colSplits = rowSplits, returnFactor =TRUE){
    row = LETTERS[1+sapply(dd$x, function(r) sum(r<= rowSplits))]
    col = seq_len(1+length(colSplits))[1+sapply(dd$y, function(r) sum(r<= colSplits))]
    data.frame("row" = row, "col" = col, "plot" = factor(paste0(row,col)))
}
