# Supplementary material for: Spatial Regression Models for Field Trials: A Comparative Study and New Ideas
Source: Front Plant Sci. 2022 Mar 30;13:858711. doi: 10.3389/fpls.2022.858711 (PMC9006620; doi:10.3389/fpls.2022.858711)
Supplement: Supplementary file 2 [file Data_Sheet_2.zip › R/panel.cor.R]

#Correlation panel aux functions
panel.cor <- function(x, y, z = NULL){
    usr <- par("usr"); on.exit(par(usr))
    par(usr = c(0, 1, 0, 1))
    rawCor = if(is.null(z)) cor(x, y, use = "pairwise.complete.obs") else
        partial.r(data  = cbind(x, y, z), x = 1:2, y = 3:(ncol(z)+2))
    r <- round(rawCor, digits=2)
    txt <- r
    cex.cor <- abs(r)*2
    text(0.5, 0.5, txt, cex = cex.cor)
}
panel.partial.cor = function(..., z = model.matrix(~phenData$Variety)) {panel.cor(..., z = z)}
