# Supplementary material for: Spatial Regression Models for Field Trials: A Comparative Study and New Ideas
Source: Front Plant Sci. 2022 Mar 30;13:858711. doi: 10.3389/fpls.2022.858711 (PMC9006620; doi:10.3389/fpls.2022.858711)
Supplement: Supplementary file 2 [file Data_Sheet_2.zip › R/getMatId.R]

getMatId = function(vecId, n){
    rowId = vecId %% n
    if(rowId==0){
        colId = vecId %/% n
        rowId = n
    } else {
        colId = vecId %/% n + 1L#As matrix index
    }
    return(c("rowId" = rowId, "colId" = colId))
}
