# Supplementary material for: Spatial Regression Models for Field Trials: A Comparative Study and New Ideas
Source: Front Plant Sci. 2022 Mar 30;13:858711. doi: 10.3389/fpls.2022.858711 (PMC9006620; doi:10.3389/fpls.2022.858711)
Supplement: Supplementary file 2 [file Data_Sheet_2.zip › R/getCorMat.R]

#A generic way to build the correlation matrix
getCorMat = function(grid, depType, csList, posCors = c("gaussCor", "spherCor", "linCor")){
    cors = Filter(sapply(posCors, grep, depType, value = TRUE), f = is.character)
    if(any(id <- sapply(cors, length)>0)){
        corMatrix(Initialize(csList[[posCors[[which(id)]]]], grid), corr = TRUE)
    } else {
        diag(nrow(grid))
    }
}
