# Supplementary material for: Spatial Regression Models for Field Trials: A Comparative Study and New Ideas
Source: Front Plant Sci. 2022 Mar 30;13:858711. doi: 10.3389/fpls.2022.858711 (PMC9006620; doi:10.3389/fpls.2022.858711)
Supplement: Supplementary file 2 [file Data_Sheet_2.zip › R/getLibArea.R]

#Extract liberal area of the p-values
getLibArea = function(x, cons = FALSE){
    diffVec = (seq_along(x)-0.5)/length(x) - sort(x)
    if(cons) abs(mean(diffVec[diffVec<0])) else mean(diffVec[diffVec>0])
}
