# Supplementary material for: Spatial Regression Models for Field Trials: A Comparative Study and New Ideas
Source: Front Plant Sci. 2022 Mar 30;13:858711. doi: 10.3389/fpls.2022.858711 (PMC9006620; doi:10.3389/fpls.2022.858711)
Supplement: Supplementary file 2 [file Data_Sheet_2.zip › R/plotGrid.R]

#Plot a field grid with an outcome
plotGrid = function(df, xVar = "x", yVar = "y", outVar = "a", size = 1){
    ggplot(data = df, aes_string(x = xVar, y = yVar, col = outVar)) + geom_point(size = 1) +
        scale_colour_gradient(low= "yellow", high = "blue") +
        coord_fixed()
}
