# Supplementary material for: Spatial Regression Models for Field Trials: A Comparative Study and New Ideas
Source: Front Plant Sci. 2022 Mar 30;13:858711. doi: 10.3389/fpls.2022.858711 (PMC9006620; doi:10.3389/fpls.2022.858711)
Supplement: Supplementary file 2 [file Data_Sheet_2.zip › R/pgls.R]

#'Iterative estimation of penalised generalised least squares. This is not the implementation provided in the gpls package.
#'
#' @param data A data matrix
#' @param glsSt a covariance structure, as supplied to nlme::gls as "correlation"
#' @param optControl control arguments, passed onto nlme::gls' control argument
#' @param xNames names of the regressors in data
#' @param outVar name of the outcome variable in data
#' @param corMat a starting value for th correlation matrix. Taken to be a diagonal matrix if missing
#' @param Coef a starting value for coefficients
#' @param maxIter maximum number of iterations between glmnet and gls
#' @param tol A convergence tolerance
#' @param verbose a boolean, should output be printed?
#' @param ... passed onto ?glmnet::glmnet
pgls = function(data, glsSt, xNames,  outVar, optControl = list(), corMat, Coef = c(coef(glsSt)),
                     maxIter = 3e1, tol = 5e-2, verbose = FALSE, ...){
   iter = 1L; conv = FALSE
   if(missing(corMat))
        corMat = diag(nrow(data)) #Starting values for correlation matrix
    preds = mcA = data[[outVar]] - mean(data[[outVar]]) #Starting values for predictions
    xY = cbind("Intercept" = 1,as.matrix(data[,c(outVar, xNames)])) #The outcome and design matrix
    #desMat = cbind(1, xY[, -1]) #The design matrix
    while(iter <= maxIter && !conv){
        oldPred = preds #Store old predictions
        tmpDat = corMat %*% xY #Pre-multiply data by correlation matrix
        glmnetFit = glmnet(x = tmpDat[,-2], y = tmpDat[,2], intercept = FALSE, penalty.factor = c(0, rep(1, length(xNames))), ...) #Fit glmnet
        preds = drop(meanCenterVec(xY[,-2] %*% coef(glmnetFit)[-1])) #Make predictions and center
        margCorMat = getMargCorMat(kernelData = cbind("a" = drop(mcA - preds), data[, c("x", "y")]),
                               control = optControl, glsSt = glsSt, Coef =Coef)#Find the correlation matrix
        corMat = margCorMat$corMat;Coef = margCorMat$Coef
        resSqt = sqrt(mean(((preds-oldPred))^2)) #The mean squared change in predictions
        conv = resSqt < tol #Check for convergence
        iter = iter + 1L
    }
    if(!conv && verbose) {
        warning("No convergence achieved in PGLS!\n", immediate. = TRUE)
    }
    glmnetFit$corMat = corMat
    return(glmnetFit)
}
