# Supplementary material for: Spatial Regression Models for Field Trials: A Comparative Study and New Ideas
Source: Front Plant Sci. 2022 Mar 30;13:858711. doi: 10.3389/fpls.2022.858711 (PMC9006620; doi:10.3389/fpls.2022.858711)
Supplement: Supplementary file 2 [file Data_Sheet_2.zip › R/predictWrapperHigh.R]

#A helper function for high dim prediction
predictWrapperHigh = function(fit, newData, soCor, xNames,...){
    coefs = getCoefPenalised(fit, soCor, xNames = xNames, ...)
    cbind(1, as.matrix(newData[,xNames, drop = FALSE])) %*% coefs
}
