# Supplementary material for: Spatial Regression Models for Field Trials: A Comparative Study and New Ideas
Source: Front Plant Sci. 2022 Mar 30;13:858711. doi: 10.3389/fpls.2022.858711 (PMC9006620; doi:10.3389/fpls.2022.858711)
Supplement: Supplementary file 2 [file Data_Sheet_2.zip › R/getDecorDat.R]

#Decorrelate data per fold
getDecorDat = function(kernelData, foldid, form = formula("y~1"), xNames,...){
    desMat = cbind(1,as.matrix(kernelData[,c("y", xNames)]))
    for(i in unique(foldid)){
        id = i != foldid
        margCorMat = getMargCorMat(kernelData = kernelData[id,], form = form, ...)
        desMat[id, ] = margCorMat %*% cbind(1, as.matrix(kernelData[id, c("y", xNames)]))
    }
    return(desMat)
}
