# Supplementary material for: Spatial Regression Models for Field Trials: A Comparative Study and New Ideas
Source: Front Plant Sci. 2022 Mar 30;13:858711. doi: 10.3389/fpls.2022.858711 (PMC9006620; doi:10.3389/fpls.2022.858711)
Supplement: Supplementary file 2 [file Data_Sheet_2.zip › R/scaleRange.R]

#Range scaling
scaleRange = function(mat, na.rm = TRUE){
    apply(mat, 2, function(x){
        (x-min(x, na.rm = na.rm))/diff(range(x, na.rm = na.rm))
    })
}
