# Supplementary material for: Spatial Regression Models for Field Trials: A Comparative Study and New Ideas
Source: Front Plant Sci. 2022 Mar 30;13:858711. doi: 10.3389/fpls.2022.858711 (PMC9006620; doi:10.3389/fpls.2022.858711)
Supplement: Supplementary file 2 [file Data_Sheet_2.zip › R/qplotUnif.R]

#' A function to make a qqplot versus the uniform distribution
qplotUnif = function(pp, ...){
  plot(sort(pp[!is.na(pp)]), seq(0,1, length.out = sum(!is.na(pp))), ...,
       ylab = "Expected quantiles", xlab ="Observed p-values")
  abline(0,1)
}
