# Supplementary material for: Spatial Regression Models for Field Trials: A Comparative Study and New Ideas
Source: Front Plant Sci. 2022 Mar 30;13:858711. doi: 10.3389/fpls.2022.858711 (PMC9006620; doi:10.3389/fpls.2022.858711)
Supplement: Supplementary file 3 [file Data_Sheet_3.zip]

Archive with 436 entries (302 files):
- plsmselect/
- plsmselect/NAMESPACE
- plsmselect/DESCRIPTION
- plsmselect/plsmselect.Rproj
- plsmselect/.Rbuildignore
- plsmselect/.gitignore
- plsmselect/data/
- plsmselect/data/simData.RData
- plsmselect/man/
- plsmselect/man/simData.Rd
- plsmselect/man/print.gamlasso.Rd
- plsmselect/man/find_family.Rd
- plsmselect/man/meandist.Rd
- plsmselect/man/summary.gamlasso.Rd
- plsmselect/man/lasso_gam_loop.Rd
- plsmselect/man/cbh.Rd
- plsmselect/man/gamlasso.Rd
- plsmselect/man/gamlassoChecks.Rd
- plsmselect/man/nzeros.Rd
- plsmselect/man/formula_setup.Rd
- plsmselect/man/readconfirm.Rd
- plsmselect/man/create_dataset.Rd
- plsmselect/man/predict.gamlasso.Rd
- plsmselect/man/gamlassoFit.Rd
- plsmselect/man/cumbasehaz.Rd
- plsmselect/build/
- plsmselect/vignettes/
- plsmselect/vignettes/plsmselect.R
- plsmselect/vignettes/plsmselect.Rmd
- plsmselect/vignettes/ref.bib
- plsmselect/vignettes/plsmselect.html
- plsmselect/vignettes/plsmselect_cache/
- plsmselect/vignettes/plsmselect_cache/html/
- plsmselect/vignettes/plsmselect_cache/html/__packages
- plsmselect/vignettes/plsmselect_cache/html/unnamed-chunk-1_99a79874d44f10181e76fc23267a0402.RData
- plsmselect/vignettes/plsmselect_cache/html/unnamed-chunk-1_99a79874d44f10181e76fc23267a0402.rdb
- plsmselect/vignettes/plsmselect_cache/html/unnamed-chunk-1_99a79874d44f10181e76fc23267a0402.rdx
- plsmselect/vignettes/plsmselect_cache/html/unnamed-chunk-2_8ba6c4b3265ecfb37f33c6bb3b20284e.RData
- plsmselect/vignettes/plsmselect_cache/html/unnamed-chunk-2_8ba6c4b3265ecfb37f33c6bb3b20284e.rdb
- plsmselect/vignettes/plsmselect_cache/html/unnamed-chunk-2_8ba6c4b3265ecfb37f33c6bb3b20284e.rdx
- plsmselect/vignettes/plsmselect_cache/html/unnamed-chunk-3_ad67c3b18db1aa04230efe50f2e74be1.RData
- plsmselect/vignettes/plsmselect_cache/html/unnamed-chunk-3_ad67c3b18db1aa04230efe50f2e74be1.rdb
- plsmselect/vignettes/plsmselect_cache/html/unnamed-chunk-3_ad67c3b18db1aa04230efe50f2e74be1.rdx
- plsmselect/vignettes/plsmselect_cache/html/normalfit_eb4bafaa8d8b4c48ff3716acacef26de.RData
- plsmselect/vignettes/plsmselect_cache/html/normalfit_eb4bafaa8d8b4c48ff3716acacef26de.rdb
- plsmselect/vignettes/plsmselect_cache/html/normalfit_eb4bafaa8d8b4c48ff3716acacef26de.rdx
- plsmselect/vignettes/plsmselect_cache/html/normalfitalt_2fcb242fc4a8ad30eeac6c974c488787.RData
- plsmselect/vignettes/plsmselect_cache/html/normalfitalt_2fcb242fc4a8ad30eeac6c974c488787.rdb
- plsmselect/vignettes/plsmselect_cache/html/normalfitalt_2fcb242fc4a8ad30eeac6c974c488787.rdx
- plsmselect/vignettes/plsmselect_cache/html/unnamed-chunk-4_9fbf393278fef767a9e0ef78b8deb3c6.RData
- plsmselect/vignettes/plsmselect_cache/html/unnamed-chunk-4_9fbf393278fef767a9e0ef78b8deb3c6.rdb
- plsmselect/vignettes/plsmselect_cache/html/unnamed-chunk-4_9fbf393278fef767a9e0ef78b8deb3c6.rdx
- plsmselect/vignettes/plsmselect_cache/html/unnamed-chunk-5_e3aaaa847dfd96d2824e786fc287cf97.RData
- plsmselect/vignettes/plsmselect_cache/html/unnamed-chunk-5_e3aaaa847dfd96d2824e786fc287cf97.rdb
- plsmselect/vignettes/plsmselect_cache/html/unnamed-chunk-5_e3aaaa847dfd96d2824e786fc287cf97.rdx
- plsmselect/vignettes/plsmselect_cache/html/plotgam_1cd52a30367ae0a512bb6635290afd00.RData
- plsmselect/vignettes/plsmselect_cache/html/plotgam_1cd52a30367ae0a512bb6635290afd00.rdb
- plsmselect/vignettes/plsmselect_cache/html/plotgam_1cd52a30367ae0a512bb6635290afd00.rdx
- plsmselect/vignettes/plsmselect_cache/html/fittedvsobserved_90ea89823d7b15caa6b15a4a7accb3f5.RData
- plsmselect/vignettes/plsmselect_cache/html/fittedvsobserved_90ea89823d7b15caa6b15a4a7accb3f5.rdb
- plsmselect/vignettes/plsmselect_cache/html/fittedvsobserved_90ea89823d7b15caa6b15a4a7accb3f5.rdx
- plsmselect/vignettes/plsmselect_cache/html/poifit_18e2bb92aa9c1153df552f6cfdfa72d0.RData
- plsmselect/vignettes/plsmselect_cache/html/poifit_18e2bb92aa9c1153df552f6cfdfa72d0.rdb
- plsmselect/vignettes/plsmselect_cache/html/poifit_18e2bb92aa9c1153df552f6cfdfa72d0.rdx
- plsmselect/vignettes/plsmselect_cache/html/poifitalt_4c6312af7515c072ae3e7b8f6e1b756c.RData
- plsmselect/vignettes/plsmselect_cache/html/poifitalt_4c6312af7515c072ae3e7b8f6e1b756c.rdb
- plsmselect/vignettes/plsmselect_cache/html/poifitalt_4c6312af7515c072ae3e7b8f6e1b756c.rdx
- plsmselect/vignettes/plsmselect_cache/html/unnamed-chunk-6_d5bd2016943f945f0bc9205a34271bfd.RData
- plsmselect/vignettes/plsmselect_cache/html/unnamed-chunk-6_d5bd2016943f945f0bc9205a34271bfd.rdb
- plsmselect/vignettes/plsmselect_cache/html/unnamed-chunk-6_d5bd2016943f945f0bc9205a34271bfd.rdx
- plsmselect/vignettes/plsmselect_cache/html/unnamed-chunk-7_9ab2482c3f846365a18065f4f5c98032.RData
- plsmselect/vignettes/plsmselect_cache/html/unnamed-chunk-7_9ab2482c3f846365a18065f4f5c98032.rdb
- plsmselect/vignettes/plsmselect_cache/html/unnamed-chunk-7_9ab2482c3f846365a18065f4f5c98032.rdx
- plsmselect/vignettes/plsmselect_cache/html/unnamed-chunk-8_dbc59a80432d1e31c55a2a2a84594c20.RData
- plsmselect/vignettes/plsmselect_cache/html/unnamed-chunk-8_dbc59a80432d1e31c55a2a2a84594c20.rdb
- plsmselect/vignettes/plsmselect_cache/html/unnamed-chunk-8_dbc59a80432d1e31c55a2a2a84594c20.rdx
- plsmselect/vignettes/plsmselect_cache/html/binfit_078197b65ee3a7ec4310241e73af7fe8.RData
- plsmselect/vignettes/plsmselect_cache/html/binfit_078197b65ee3a7ec4310241e73af7fe8.rdb
- plsmselect/vignettes/plsmselect_cache/html/binfit_078197b65ee3a7ec4310241e73af7fe8.rdx
- plsmselect/vignettes/plsmselect_cache/html/binfitalt_0ca5d0157928658aa6bd2b9dda036ebf.RData
- plsmselect/vignettes/plsmselect_cache/html/binfitalt_0ca5d0157928658aa6bd2b9dda036ebf.rdb
- plsmselect/vignettes/plsmselect_cache/html/binfitalt_0ca5d0157928658aa6bd2b9dda036ebf.rdx
- plsmselect/vignettes/plsmselect_cache/html/unnamed-chunk-9_c7fe6a7ec8f38a39184fc691c151b710.RData
- plsmselect/vignettes/plsmselect_cache/html/unnamed-chunk-9_c7fe6a7ec8f38a39184fc691c151b710.rdb
- plsmselect/vignettes/plsmselect_cache/html/unnamed-chunk-9_c7fe6a7ec8f38a39184fc691c151b710.rdx
- plsmselect/vignettes/plsmselect_cache/html/binomfit_ccb812cd399b61a5c62ced6425aec755.RData
- plsmselect/vignettes/plsmselect_cache/html/binomfit_ccb812cd399b61a5c62ced6425aec755.rdb
- plsmselect/vignettes/plsmselect_cache/html/binomfit_ccb812cd399b61a5c62ced6425aec755.rdx
- plsmselect/vignettes/plsmselect_cache/html/binomfitalt_2b9e277ef40732052edb14008b85c740.RData
- plsmselect/vignettes/plsmselect_cache/html/binomfitalt_2b9e277ef40732052edb14008b85c740.rdb
- plsmselect/vignettes/plsmselect_cache/html/binomfitalt_2b9e277ef40732052edb14008b85c740.rdx
- plsmselect/vignettes/plsmselect_cache/html/unnamed-chunk-10_ad36dde92f79612dd7fdead926b0d989.RData
- plsmselect/vignettes/plsmselect_cache/html/unnamed-chunk-10_ad36dde92f79612dd7fdead926b0d989.rdb
- plsmselect/vignettes/plsmselect_cache/html/unnamed-chunk-10_ad36dde92f79612dd7fdead926b0d989.rdx
- plsmselect/vignettes/plsmselect_cache/html/coxfit_7de98e398b066f79c7e4ee61abd64aa4.RData
- plsmselect/vignettes/plsmselect_cache/html/coxfit_7de98e398b066f79c7e4ee61abd64aa4.rdb
- plsmselect/vignettes/plsmselect_cache/html/coxfit_7de98e398b066f79c7e4ee61abd64aa4.rdx
- plsmselect/vignettes/plsmselect_cache/html/coxfitalt_7bb24a53dd419718aca95702cee0a83c.RData
- plsmselect/vignettes/plsmselect_cache/html/coxfitalt_7bb24a53dd419718aca95702cee0a83c.rdb
- plsmselect/vignettes/plsmselect_cache/html/coxfitalt_7bb24a53dd419718aca95702cee0a83c.rdx
- plsmselect/vignettes/plsmselect_cache/html/coxdiagnos_0f6d211b64d909374cfc19fa0b2b2a34.RData
- plsmselect/vignettes/plsmselect_cache/html/coxdiagnos_0f6d211b64d909374cfc19fa0b2b2a34.rdb
- plsmselect/vignettes/plsmselect_cache/html/coxdiagnos_0f6d211b64d909374cfc19fa0b2b2a34.rdx
- plsmselect/vignettes/plsmselect_cache/html/coxpredict_a177814cf560bb9dc8791787e95eaf83.RData
- plsmselect/vignettes/plsmselect_cache/html/coxpredict_a177814cf560bb9dc8791787e95eaf83.rdb
- plsmselect/vignettes/plsmselect_cache/html/coxpredict_a177814cf560bb9dc8791787e95eaf83.rdx
- plsmselect/vignettes/plsmselect_cache/html/simdata_db6c1286852ba1ce4b8c6a09f7c21ced.RData
- plsmselect/vignettes/plsmselect_cache/html/simdata_db6c1286852ba1ce4b8c6a09f7c21ced.rdb
- plsmselect/vignettes/plsmselect_cache/html/simdata_db6c1286852ba1ce4b8c6a09f7c21ced.rdx
- plsmselect/vignettes/plsmselect_cache/html/unnamed-chunk-11_3eba8e4ea6fd1570d67da42a81131c17.RData
- plsmselect/vignettes/plsmselect_cache/html/unnamed-chunk-11_3eba8e4ea6fd1570d67da42a81131c17.rdb
- plsmselect/vignettes/plsmselect_cache/html/unnamed-chunk-11_3eba8e4ea6fd1570d67da42a81131c17.rdx
- plsmselect/vignettes/plsmselect_cache/html/unnamed-chunk-12_9ea5f3fda62a9fe4229fbe53ab1d68d1.RData
- plsmselect/vignettes/plsmselect_cache/html/unnamed-chunk-12_9ea5f3fda62a9fe4229fbe53ab1d68d1.rdb
- plsmselect/vignettes/plsmselect_cache/html/unnamed-chunk-12_9ea5f3fda62a9fe4229fbe53ab1d68d1.rdx
- plsmselect/vignettes/plsmselect_cache/html/unnamed-chunk-13_7cf8529c859421bab17a57320176cfdf.RData
- plsmselect/vignettes/plsmselect_cache/html/unnamed-chunk-13_7cf8529c859421bab17a57320176cfdf.rdb
- plsmselect/vignettes/plsmselect_cache/html/unnamed-chunk-13_7cf8529c859421bab17a57320176cfdf.rdx
- plsmselect/vignettes/plsmselect_cache/html/unnamed-chunk-14_b11e8af15afd1584ea318f8f712e6e0f.RData
- plsmselect/vignettes/plsmselect_cache/html/unnamed-chunk-14_b11e8af15afd1584ea318f8f712e6e0f.rdb
- plsmselect/vignettes/plsmselect_cache/html/unnamed-chunk-14_b11e8af15afd1584ea318f8f712e6e0f.rdx
- plsmselect/vignettes/plsmselect_files/
- plsmselect/vignettes/plsmselect_files/figure-html/
- plsmselect/vignettes/plsmselect_files/figure-html/plotgam-1.png
- plsmselect/vignettes/plsmselect_files/figure-html/fittedvsobserved-1.png
- plsmselect/vignettes/plsmselect_files/figure-html/unnamed-chunk-7-1.png
- plsmselect/vignettes/plsmselect_files/figure-html/unnamed-chunk-8-1.png
- plsmselect/vignettes/plsmselect_files/figure-html/coxdiagnos-1.png
- plsmselect/vignettes/plsmselect_files/figure-html/coxpredict-1.png
- plsmselect/R/
- plsmselect/R/check.R
- plsmselect/R/fit.R
- plsmselect/R/data.R
- plsmselect/R/cumbasehaz.R
- plsmselect/R/internal.R
- plsmselect/R/output.R
- plsmselect/inst/
- plsmselect/.Rproj.user/
- plsmselect/.Rproj.user/47AEFE07/
- plsmselect/.Rproj.user/47AEFE07/build_options
- plsmselect/.Rproj.user/47AEFE07/rmd-outputs
- plsmselect/.Rproj.user/47AEFE07/persistent-state
- plsmselect/.Rproj.user/47AEFE07/cpp-definition-cache
- plsmselect/.Rproj.user/47AEFE07/saved_source_markers
- plsmselect/.Rproj.user/47AEFE07/viewer_history/
- plsmselect/.Rproj.user/47AEFE07/tutorial/
- plsmselect/.Rproj.user/47AEFE07/profiles-cache/
- plsmselect/.Rproj.user/47AEFE07/ctx/
- plsmselect/.Rproj.user/47AEFE07/sources/
- plsmselect/.Rproj.user/47AEFE07/sources/prop/
- plsmselect/.Rproj.user/47AEFE07/sources/prop/13AB9F2E
- plsmselect/.Rproj.user/47AEFE07/sources/prop/INDEX
- plsmselect/.Rproj.user/47AEFE07/sources/prop/0A7E5C7C
- plsmselect/.Rproj.user/47AEFE07/sources/prop/8934C24D
- plsmselect/.Rproj.user/47AEFE07/sources/prop/A2F2A6FD
- plsmselect/.Rproj.user/47AEFE07/sources/prop/028280A5
- plsmselect/.Rproj.user/47AEFE07/sources/prop/983084D2
- plsmselect/.Rproj.user/47AEFE07/sources/prop/6582BF91
- plsmselect/.Rproj.user/47AEFE07/sources/prop/E036B90E
- plsmselect/.Rproj.user/47AEFE07/sources/prop/6AFBBA37
- plsmselect/.Rproj.user/47AEFE07/sources/prop/45C545F6
- plsmselect/.Rproj.user/47AEFE07/sources/prop/7BB0B5AF
- plsmselect/.Rproj.user/47AEFE07/sources/prop/41170E2C
- plsmselect/.Rproj.user/47AEFE07/sources/per/
- plsmselect/.Rproj.user/47AEFE07/sources/per/t/
- plsmselect/.Rproj.user/47AEFE07/sources/per/u/
- plsmselect/.Rproj.user/47AEFE07/sources/s-321E6E3A/
- plsmselect/.Rproj.user/47AEFE07/sources/s-321E6E3A/ADE20787-contents
- plsmselect/.Rproj.user/47AEFE07/sources/s-321E6E3A/ADE20787
- plsmselect/.Rproj.user/47AEFE07/sources/s-321E6E3A/2ECEC731-contents
- plsmselect/.Rproj.user/47AEFE07/sources/s-321E6E3A/2ECEC731
- plsmselect/.Rproj.user/47AEFE07/sources/s-321E6E3A/8294E6A0-contents
- plsmselect/.Rproj.user/47AEFE07/sources/s-321E6E3A/8294E6A0
- plsmselect/.Rproj.user/47AEFE07/sources/s-321E6E3A/A91FED95-contents
- plsmselect/.Rproj.user/47AEFE07/sources/s-321E6E3A/A91FED95
- plsmselect/.Rproj.user/47AEFE07/sources/s-321E6E3A/13A0FF38-contents
- plsmselect/.Rproj.user/47AEFE07/sources/s-321E6E3A/13A0FF38
- plsmselect/.Rproj.user/47AEFE07/sources/s-321E6E3A/C72CC8F9-contents
- plsmselect/.Rproj.user/47AEFE07/sources/s-321E6E3A/C72CC8F9
- plsmselect/.Rproj.user/47AEFE07/sources/s-321E6E3A/7F871FF1-contents
- plsmselect/.Rproj.user/47AEFE07/sources/s-321E6E3A/7F871FF1
- plsmselect/.Rproj.user/47AEFE07/sources/s-321E6E3A/A85E3A5B-contents
- plsmselect/.Rproj.user/47AEFE07/sources/s-321E6E3A/A85E3A5B
- plsmselect/.Rproj.user/47AEFE07/sources/s-321E6E3A/9697AA70-contents
- plsmselect/.Rproj.user/47AEFE07/sources/s-321E6E3A/9697AA70
- plsmselect/.Rproj.user/47AEFE07/sources/s-321E6E3A/AF20096E-contents
- plsmselect/.Rproj.user/47AEFE07/sources/s-321E6E3A/AF20096E
- plsmselect/.Rproj.user/47AEFE07/sources/s-321E6E3A/lock_file
- plsmselect/.Rproj.user/47AEFE07/presentation/
- plsmselect/.Rproj.user/47AEFE07/explorer-cache/
- plsmselect/.Rproj.user/47AEFE07/viewer-cache/
- plsmselect/.Rproj.user/shared/
- plsmselect/.Rproj.user/shared/notebooks/
- plsmselect/.Rproj.user/shared/notebooks/patch-chunk-names
- plsmselect/.Rproj.user/shared/notebooks/paths
- plsmselect/.git/
- plsmselect/.git/HEAD
- plsmselect/.git/config
- plsmselect/.git/COMMIT_EDITMSG
- plsmselect/.git/description
- plsmselect/.git/index
- plsmselect/.git/info/
- plsmselect/.git/info/exclude
- plsmselect/.git/branches/
- plsmselect/.git/hooks/
- plsmselect/.git/hooks/pre-applypatch.sample
- plsmselect/.git/hooks/pre-commit.sample
- plsmselect/.git/hooks/post-update.sample
- plsmselect/.git/hooks/pre-receive.sample
- plsmselect/.git/hooks/prepare-commit-msg.sample
- plsmselect/.git/hooks/update.sample
- plsmselect/.git/hooks/pre-merge-commit.sample
- plsmselect/.git/hooks/pre-push.sample
- plsmselect/.git/hooks/fsmonitor-watchman.sample
- plsmselect/.git/hooks/applypatch-msg.sample
- plsmselect/.git/hooks/commit-msg.sample
- plsmselect/.git/hooks/pre-rebase.sample
- plsmselect/.git/refs/
- plsmselect/.git/refs/remotes/
- plsmselect/.git/refs/remotes/origin/
- plsmselect/.git/refs/remotes/origin/master
- plsmselect/.git/refs/heads/
- plsmselect/.git/refs/heads/master
- plsmselect/.git/refs/tags/
- plsmselect/.git/objects/
- plsmselect/.git/objects/40/
- plsmselect/.git/objects/40/03f922644521ded36c956fa0cf749dd9312393
- plsmselect/.git/objects/91/
- plsmselect/.git/objects/91/114bf2f2bba5e0c5252e75018da19b869776f1
- plsmselect/.git/objects/91/e5dac2f416a9dee5ef6b076465bd0db1f9f579
- plsmselect/.git/objects/1f/
- plsmselect/.git/objects/1f/2251c7ee693a4690d081a4a0143ed720173e22
- plsmselect/.git/objects/1f/fed9407a8626eec6c4ab7b6e0f8688833a8368
- plsmselect/.git/objects/76/
- plsmselect/.git/objects/76/44ab6f8929a219976a1e333952289a152e7172
- plsmselect/.git/objects/76/c4fb5b48ba850a54cdb1adf0ac8fb21141c60c
- plsmselect/.git/objects/9f/
- plsmselect/.git/objects/9f/f3c5084eac9cb311726f6816575c893eed2653
- plsmselect/.git/objects/b5/
- plsmselect/.git/objects/b5/6c8a4ec86289b888f1c39e2d2f1f87cee80adf
- plsmselect/.git/objects/3f/
- plsmselect/.git/objects/3f/33318a1619f8adc7720777e963e2f87255f9ee
- plsmselect/.git/objects/3c/
- plsmselect/.git/objects/3c/dbcf64af1a1c63074015149d0ac6c944ac02f8
- plsmselect/.git/objects/3c/54b95fd85eab1240f856816539ef468f8f2e02
- plsmselect/.git/objects/c4/
- plsmselect/.git/objects/c4/2a240f7b53791fa8561d35fb2edd24dff4b468
- plsmselect/.git/objects/c0/
- plsmselect/.git/objects/c0/bf0e36cd0da9be34a86499ef69ee5584e77b04
- plsmselect/.git/objects/a7/
- plsmselect/.git/objects/a7/5dc419c665d68e2a84eb5fa50d518df3513a13
- plsmselect/.git/objects/f0/
- plsmselect/.git/objects/f0/863e0752095f225d94040c66c3c654dbaf4031
- plsmselect/.git/objects/62/
- plsmselect/.git/objects/62/57b6909bbf189b354a0ab8aad7a5bdd5d2f807
- plsmselect/.git/objects/89/
- plsmselect/.git/objects/89/bdf5b353dd0973d73f35f78423790f9c73f253
- plsmselect/.git/objects/89/e93f70b3e9705dc72da73ea5c9a8c83cca60fb
- plsmselect/.git/objects/39/
- plsmselect/.git/objects/39/ce41c3f08e25619deb5a364fe0d2d187f2f92a
- plsmselect/.git/objects/27/
- plsmselect/.git/objects/27/1a789429d8994802d138b979c8f0abdc4aa45c
- plsmselect/.git/objects/27/8e6e55645b14325a051cab401ed13d8dd002fd
- plsmselect/.git/objects/98/
- plsmselect/.git/objects/98/832abc482bdae388342b1c3992e003eae37f1a
- plsmselect/.git/objects/45/
- plsmselect/.git/objects/45/a0e03119cdaa4904ed005bedf184956c33f1dd
- plsmselect/.git/objects/03/
- plsmselect/.git/objects/03/4a1a5125151dc47ba5212672091c72c2edfc8c
- plsmselect/.git/objects/03/f49e0c069ede839d6077425eecffc56f6572ca
- plsmselect/.git/objects/a0/
- plsmselect/.git/objects/a0/c914f65cd0218d682e9a54df816fbaef5cd975
- plsmselect/.git/objects/a0/bc5dcaf34a1801ca75467c03feba6f07913597
- plsmselect/.git/objects/e1/
- plsmselect/.git/objects/e1/961423a4093c8d31067ae338683643e2abd43d
- plsmselect/.git/objects/70/
- plsmselect/.git/objects/70/5e9dced45a6f9d6ef2d2d4fc44eb5dc1a75ecc
- plsmselect/.git/objects/ce/
- plsmselect/.git/objects/ce/675220ad62fc6e756a15d1b185e8739017eba1
- plsmselect/.git/objects/b7/
- plsmselect/.git/objects/b7/934e054ff1188bff0705279c3cb2ebfaeae702
- plsmselect/.git/objects/57/
- plsmselect/.git/objects/57/0591fae3e44579e668d78e4a816fdb72f052e3
- plsmselect/.git/objects/57/adde824da3f000d5809590a2258ca16caf2461
- plsmselect/.git/objects/57/34c9adc59e2a4eb2ab04bb6b53539d165878cf
- plsmselect/.git/objects/af/
- plsmselect/.git/objects/af/7c816eba846a33a3bb42203744e8743cbb7131
- plsmselect/.git/objects/af/4acc7cadc847d758f34fd52533773f070cf299
- plsmselect/.git/objects/44/
- plsmselect/.git/objects/44/db11bdb8f30949f9bf7d514e85d1e5665b6f60
- plsmselect/.git/objects/5a/
- plsmselect/.git/objects/5a/f4e703b55aaa8da0fab5e55aaa16672c642445
- plsmselect/.git/objects/6a/
- plsmselect/.git/objects/6a/7e41bc56e0e2b1175fc6aef0a57a219e624cb3
- plsmselect/.git/objects/6a/6b60f36c1d2488113390935aa1d6c3ab6a8c79
- plsmselect/.git/objects/0f/
- plsmselect/.git/objects/0f/d25479179d8359ab35e3ecb84d5374d757cb1a
- plsmselect/.git/objects/7e/
- plsmselect/.git/objects/7e/b4d8ecb64666ed072993454581be8492bdbb81
- plsmselect/.git/objects/df/
[truncated: 136 more entries]
