# Supplementary material for: Spatial Regression Models for Field Trials: A Comparative Study and New Ideas
Source: Front Plant Sci. 2022 Mar 30;13:858711. doi: 10.3389/fpls.2022.858711 (PMC9006620; doi:10.3389/fpls.2022.858711)
Supplement: Supplementary file 3 [file Data_Sheet_3.zip › plsmselect/NAMESPACE]

# Generated by roxygen2: do not edit by hand

S3method(gamlasso,default)
S3method(gamlasso,formula)
S3method(predict,gamlasso)
S3method(print,gamlasso)
S3method(summary,gamlasso)
export(cumbasehaz)
export(gamlasso)
export(gamlassoChecks)
export(gamlassoFit)
importFrom(dplyr,"%>%")
importFrom(dplyr,one_of)
importFrom(dplyr,pull)
importFrom(stats,approxfun)
importFrom(stats,as.formula)
importFrom(stats,cor)
importFrom(stats,model.matrix)
