# Supplementary material for: Spatial Regression Models for Field Trials: A Comparative Study and New Ideas
Source: Front Plant Sci. 2022 Mar 30;13:858711. doi: 10.3389/fpls.2022.858711 (PMC9006620; doi:10.3389/fpls.2022.858711)
Supplement: Supplementary file 3 [file Data_Sheet_3.zip › plsmselect/man/cbh.Rd]

% Generated by roxygen2: do not edit by hand
% Please edit documentation in R/cumbasehaz.R
\name{cbh}
\alias{cbh}
\title{Internal Function}
\usage{
cbh(lp, event.time, status)
}
\arguments{
\item{lp}{The linear predictor to be used as offset}

\item{event.time}{The event times}

\item{status}{Status indicating the complement of censoring}
}
\description{
Undocumented function. Do not use directly
}
