# Supplementary material for: Spatial Regression Models for Field Trials: A Comparative Study and New Ideas
Source: Front Plant Sci. 2022 Mar 30;13:858711. doi: 10.3389/fpls.2022.858711 (PMC9006620; doi:10.3389/fpls.2022.858711)
Supplement: Supplementary file 3 [file Data_Sheet_3.zip › plsmselect/man/nzeros.Rd]

% Generated by roxygen2: do not edit by hand
% Please edit documentation in R/internal.R
\name{nzeros}
\alias{nzeros}
\title{Internal Function}
\usage{
nzeros(x, y = NULL)
}
\arguments{
\item{x, y}{Vectors of the same length}
}
\description{
Undocumented function. Do not use directly
}
