# Supplementary material for: Spatial Regression Models for Field Trials: A Comparative Study and New Ideas
Source: Front Plant Sci. 2022 Mar 30;13:858711. doi: 10.3389/fpls.2022.858711 (PMC9006620; doi:10.3389/fpls.2022.858711)
Supplement: Supplementary file 3 [file Data_Sheet_3.zip › plsmselect/man/readconfirm.Rd]

% Generated by roxygen2: do not edit by hand
% Please edit documentation in R/check.R
\name{readconfirm}
\alias{readconfirm}
\title{Internal Function}
\usage{
readconfirm()
}
\description{
Internal Function
}
