# Supplementary material for: Spatial Regression Models for Field Trials: A Comparative Study and New Ideas
Source: Front Plant Sci. 2022 Mar 30;13:858711. doi: 10.3389/fpls.2022.858711 (PMC9006620; doi:10.3389/fpls.2022.858711)
Supplement: Supplementary file 3 [file Data_Sheet_3.zip › plsmselect/man/create_dataset.Rd]

% Generated by roxygen2: do not edit by hand
% Please edit documentation in R/data.R
\name{create_dataset}
\alias{create_dataset}
\title{Function to create the simulated dataset}
\usage{
create_dataset()
}
\description{
Undocumented function. Do not use directly
}
