# Supplementary material for: Spatial Regression Models for Field Trials: A Comparative Study and New Ideas
Source: Front Plant Sci. 2022 Mar 30;13:858711. doi: 10.3389/fpls.2022.858711 (PMC9006620; doi:10.3389/fpls.2022.858711)
Supplement: Supplementary file 3 [file Data_Sheet_3.zip › plsmselect/man/cumbasehaz.Rd]

% Generated by roxygen2: do not edit by hand
% Please edit documentation in R/cumbasehaz.R
\name{cumbasehaz}
\alias{cumbasehaz}
\title{Cumulative Baseline Hazard of a gamlasso object}
\usage{
cumbasehaz(object)
}
\arguments{
\item{object}{fitted model object of the class \code{gamlasso} as
produced by \code{gamlasso}}
}
\value{
This function returns the cumulative baseline hazard function of
  a \code{gamlasso} object if fitted using \code{family = "cox"}. More
  specifically, cumbasehaz(object) is the cumulative baseline hazard function
  corresponding to the linear predictor predict(object).
}
\description{
This is only used when with family="cox"
}
\examples{
library(plsmselect)

data(simData)

## Fit Cox gamlasso model using the formula approach:
## (L1-penalty both on X terms and smooth terms (bs="ts"))
simData$X = model.matrix(~x1+x2+x3+x4+x5+x6+x7+x8+x9+x10, data=simData)[,-1]

cfit = gamlasso(time ~ X +
                  s(z1, bs="ts", k=5) +
                  s(z2, bs="ts", k=5) +
                  s(z3, bs="ts", k=5) +
                  s(z4, bs="ts", k=5),
                data = simData,
                family = "cox",
                weights="status",
                seed=1)

## Obtain and plot predicted cumulative baseline hazard:
H0.pred <- cumbasehaz(cfit)

time.seq <- seq(0, 60, by=1)
plot(time.seq, H0.pred(time.seq), type="l", ylab="Predicted Cumulative Baseline Hazard")

## Obtain predicted survial probabilities at month 1 and 2 (days 30 & 60):

lp <- predict(cfit) # estimated linear predictor

S.pred <- cbind(exp(-H0.pred(30)*exp(lp)), exp(-H0.pred(60)*exp(lp)))

## Obtain predicted survival at month 1 and 2 directly:
S.pred2 <- predict(cfit, type="response", new.event.times=c(30,60))

## Confirm that the two arrived at the same values:
all.equal(S.pred, S.pred2)

# See ?gamlasso for an example fitting a gaussian response model
# See ?summary.gamlasso for an example fitting a binomial response model
# See ?predict.gamlasso for an example fitting a poisson response model
}
\seealso{
\code{\link{gamlasso}}
}
