# Supplementary material for: Spatial Regression Models for Field Trials: A Comparative Study and New Ideas
Source: Front Plant Sci. 2022 Mar 30;13:858711. doi: 10.3389/fpls.2022.858711 (PMC9006620; doi:10.3389/fpls.2022.858711)
Supplement: Supplementary file 3 [file Data_Sheet_3.zip › plsmselect/vignettes/ref.bib]

@article{wood2003thin,
  title={Thin plate regression splines},
  author={Wood, Simon N},
  journal={Journal of the Royal Statistical Society: Series B (Statistical Methodology)},
  volume={65},
  number={1},
  pages={95--114},
  year={2003},
  publisher={Wiley Online Library}
}

@article{gamsel,
  title={Generalized additive model selection},
  author={Chouldechova, Alexandra and Hastie, Trevor},
  journal={arXiv:1506.03850},
  year={2015}
}

@Manual{gamselRpackage,
    title = {gamsel: Fit Regularization Path for Generalized Additive Models},
    author = {Alexandra Chouldechova and Trevor Hastie and Vitalie Spinu},
    year = {2018},
    note = {R package version 1.8-1},
  }

@Manual{mgcvRpackage,
    title = {mgcv: Mixed GAM Computation Vehicle with Automatic Smoothness Estimation},
    author = {Simon Wood},
    year = {2019},
    note = {R package version 1.8-28},
}

@Manual{glmnetRpackage,
    title = {glmnet: Lasso and Elastic-Net Regularized Generalized Linear Models},
    author = {J. Friedman and T. Hastie and R. Tibshirani and N. Simon and B. Narasimhan and J. Qian},
    year = {2019},
    note = {R package version 2.0-18},
}
