# Supplementary material for: Spatial Regression Models for Field Trials: A Comparative Study and New Ideas
Source: Front Plant Sci. 2022 Mar 30;13:858711. doi: 10.3389/fpls.2022.858711 (PMC9006620; doi:10.3389/fpls.2022.858711)
Supplement: Supplementary file 3 [file Data_Sheet_3.zip › plsmselect/vignettes/plsmselect_cache/html/__packages]

base
plsmselect
purrr
